# Supplementary material for: Effect of Flavonoids on MCP-1 Expression in Human Coronary Artery Endothelial Cells and Impact on MCP-1-Dependent Migration of Human Monocytes
Source: Int J Mol Sci. 2023 Nov 7;24(22):16047. doi: 10.3390/ijms242216047 (PMC10671372; doi:10.3390/ijms242216047)
Supplement: Supplementary file 1 [file ijms-24-16047-s001.zip]

Archive with 1 entries (1 files):
- ijms-2647811-supplementary.docx
